# Supplementary material for: Bacterial Lipopolysaccharide Induces PD-L1 Expression and an Invasive Phenotype of Oral Squamous Cell Carcinoma Cells
Source: Cancers (Basel). 2024 Jan 13;16(2):343. doi: 10.3390/cancers16020343 (PMC10813992; doi:10.3390/cancers16020343)
Supplement: Supplementary file 1 [file cancers-16-00343-s001.zip]

Archive with 1 entries (1 files):
- cancers-2784386-supplementary.pdf
